# Supplementary material for: Bis(Disulfide)-Bridged Somatostatin-14 Analogs and Their [111In]In-Radioligands: Synthesis and Preclinical Profile
Source: Int J Mol Sci. 2024 Feb 5;25(3):1921. doi: 10.3390/ijms25031921 (PMC10856354; doi:10.3390/ijms25031921)
Supplement: Supplementary file 1 [file ijms-25-01921-s001.zip]

Archive with 1 entries (1 files):
- ijms-2822231-SI.pdf
